# Supplementary material for: Divergent Macroparasite Infections in Parapatric Swiss Lake-Stream Pairs of Threespine Stickleback (Gasterosteus aculeatus)
Source: PLoS One. 2015 Jun 18;10(6):e0130579. doi: 10.1371/journal.pone.0130579 (PMC4472517; doi:10.1371/journal.pone.0130579)
Supplement: S1 Original Data — (XLSX) [file pone.0130579.s001.xlsx]

## Sheet: Sheet1
lake system	habitat	sampling date	fish number	sex	length (mm)	Diplostomum spp. (eye lens)	Diplostomum spp. (eye humor)	Apatemon sp.	Cyathocotyle sp.	Raphidascaris acus	Schistocephalus sp.	Proteocephalus sp.	Unidentified nematode	Acanthocephalus lucii	Echinorhynchus sp.	Pomphorhynchus sp.	Glochidia
constance	lake	2012-04-05	1	female	56	0	0	0	0	0	0	0	0	0	0	0	0
constance	lake	2012-04-05	2	female	65	0	0	0	0	0	0	0	0	0	0	0	0
constance	lake	2012-04-05	3	female	52	0	0	0	0	0	0	0	0	0	0	0	0
constance	lake	2012-04-05	4	female	54	0	0	0	0	0	0	0	0	0	0	0	8
constance	lake	2012-04-05	5	female	61	0	0	0	0	0	0	0	0	0	0	0	1
constance	lake	2012-04-05	6	female	61	0	0	0	0	0	0	0	0	0	0	0	4
constance	lake	2012-04-05	7	female	52	2	0	0	0	0	0	1	0	0	0	0	7
constance	lake	2012-04-05	8	female	65	0	0	0	0	0	0	0	0	0	0	0	0
constance	lake	2012-04-05	9	female	61	0	0	0	0	0	0	0	0	0	0	0	0
constance	lake	2012-04-05	10	female	47	0	0	0	0	0	0	0	0	0	0	0	2
constance	lake	2012-04-05	11	female	44	2	0	0	0	0	0	0	0	0	0	0	0
constance	lake	2012-04-05	12	female	53	1	0	0	0	0	0	0	0	0	0	0	0
constance	lake	2012-04-05	13	female	62	1	0	0	0	0	0	0	0	0	0	0	8
constance	lake	2012-04-05	14	female	39	1	0	0	0	0	0	0	0	0	0	0	0
constance	lake	2012-04-05	15	female	41	0	1	0	0	0	0	0	0	0	0	0	0
constance	lake	2012-04-05	16	female	60	0	0	0	0	0	0	0	0	0	0	0	0
constance	lake	2012-04-05	17	female	56	2	0	0	0	0	0	0	0	0	0	0	0
constance	lake	2012-04-05	18	female	60	2	0	0	0	0	0	0	0	0	0	0	0
constance	lake	2012-04-05	19	female	60	0	0	0	0	0	0	0	0	0	0	0	0
constance	lake	2012-04-05	20	female	64	2	0	0	0	0	0	0	0	0	0	0	4
constance	lake	2012-04-05	21	male	37	0	0	0	0	1	0	0	0	0	0	0	0
constance	lake	2012-04-05	22	male	50	3	0	0	0	0	0	0	0	0	0	0	0
constance	lake	2012-04-05	23	male	51	0	0	0	0	0	0	0	0	0	0	0	1
constance	lake	2012-04-05	24	male	56	0	0	0	0	0	0	0	0	0	0	0	0
constance	lake	2012-04-05	25	male	51	0	0	0	0	0	0	0	0	0	0	0	1
constance	lake	2012-04-05	26	male	51	0	0	0	0	0	0	0	0	0	0	0	0
constance	lake	2012-04-05	27	male	52	1	0	0	0	0	0	0	0	0	0	0	1
constance	lake	2012-04-05	28	male	51	0	0	0	0	0	0	0	0	0	0	0	0
constance	lake	2012-04-05	29	male	56	3	0	0	0	0	0	0	0	0	0	0	0
constance	lake	2012-04-05	30	male	49	0	0	0	0	0	1	1	0	0	0	0	0
constance	lake	2012-04-05	31	male	57	0	0	0	0	0	0	0	0	0	0	0	0
constance	lake	2012-04-05	32	male	54	0	0	0	0	0	1	0	0	0	0	0	5
constance	lake	2012-04-05	33	male	53	0	0	0	0	0	0	0	0	0	0	0	0
constance	lake	2012-04-05	34	male	54	0	0	0	0	0	0	0	0	0	0	0	1
constance	lake	2012-04-05	35	male	58	0	0	0	0	0	0	0	0	0	0	0	0
constance	lake	2012-04-05	36	male	54	0	0	0	0	0	0	0	0	0	0	0	1
constance	lake	2012-04-05	37	male	55	2	0	0	0	0	0	0	0	0	0	0	2
constance	lake	2012-04-05	38	male	55	0	0	0	0	0	0	0	0	0	0	0	1
constance	lake	2012-04-05	39	male	53	0	0	0	0	0	0	0	0	0	0	0	6
constance	lake	2012-04-05	40	male	57	0	0	0	0	0	0	0	0	0	0	0	0
constance	stream	2012-04-05	1	female	37	0	0	0	0	0	0	0	0	0	0	0	0
constance	stream	2012-04-05	2	female	35	0	0	0	0	0	0	0	0	0	0	0	0
constance	stream	2012-04-05	3	female	37	0	0	0	0	0	0	0	0	0	0	0	0
constance	stream	2012-04-05	4	female	58	0	0	0	0	0	0	0	0	0	0	0	0
constance	stream	2012-04-05	5	female	54	0	0	0	0	0	0	0	0	0	0	0	0
constance	stream	2012-04-05	6	female	52	0	0	0	0	0	0	0	0	0	0	0	0
constance	stream	2012-04-05	7	female	40	0	0	0	0	0	0	0	0	0	0	0	0
constance	stream	2012-04-05	8	female	33	0	0	0	0	0	0	0	0	0	0	0	0
constance	stream	2012-04-05	9	female	32	0	0	0	0	0	0	0	0	0	0	0	0
constance	stream	2012-04-05	10	female	32	0	0	0	0	0	0	0	0	0	0	0	0
constance	stream	2012-04-05	11	female	33	0	0	0	0	0	0	0	0	0	0	0	0
constance	stream	2012-04-05	12	female	32	0	0	0	0	0	0	0	0	0	0	0	0
constance	stream	2012-04-05	13	female	33	0	0	0	0	0	0	0	0	0	0	0	0
constance	stream	2012-04-05	14	female	35	0	0	0	0	0	0	0	0	0	0	0	0
constance	stream	2012-04-05	15	female	32	0	0	0	0	0	0	0	0	0	0	0	0
constance	stream	2012-04-05	16	female	32	0	0	0	0	0	0	1	0	0	0	0	0
constance	stream	2012-04-05	17	female	33	0	0	0	0	0	0	0	0	0	0	0	0
constance	stream	2012-04-05	18	female	30	0	0	0	0	0	0	0	0	0	0	0	0
constance	stream	2012-04-05	19	female	30	0	0	0	0	0	0	0	0	0	0	0	0
constance	stream	2012-04-05	20	female	31	0	0	0	0	0	0	0	0	0	0	0	0
constance	stream	2012-04-05	21		30	0	0	0	0	0	0	0	0	0	0	0	0
constance	stream	2012-04-05	22	male	48	0	0	0	0	0	0	0	0	0	0	0	0
constance	stream	2012-04-05	23	male	41	0	0	0	0	0	0	0	0	0	0	0	0
constance	stream	2012-04-05	24	male	43	0	0	0	0	0	0	0	0	0	0	0	0
constance	stream	2012-04-05	25	male	51	0	0	0	0	0	0	0	0	0	0	0	0
constance	stream	2012-04-05	26	male	48	0	0	0	0	0	0	0	0	0	0	0	0
constance	stream	2012-04-05	27	male	36	0	0	0	0	0	0	0	0	0	0	0	0
constance	stream	2012-04-05	28	male	44	0	0	0	0	0	0	0	0	0	0	0	0
constance	stream	2012-04-05	29	male	31	0	0	0	0	0	0	0	0	0	0	0	0
constance	stream	2012-04-05	30	male	32	0	0	0	0	0	0	0	0	0	0	0	0
geneve	lake_1	2012-04-24	1	female	38	2	0	0	0	0	0	0	0	0	0	0	2
geneve	lake_1	2012-04-24	2	female	55	4	0	0	0	0	0	0	0	0	0	0	5
geneve	lake_1	2012-04-24	3	female	50	2	0	0	0	0	0	0	0	0	0	0	1
geneve	lake_1	2012-04-24	4	male	44	5	0	0	0	0	0	0	0	0	0	0	0
geneve	lake_1	2012-04-24	5	male	43	0	0	0	0	0	0	0	0	0	0	0	1
geneve	lake_1	2012-04-24	6	male	41	6	0	0	0	0	0	0	0	0	0	0	0
geneve	lake_1	2012-04-24	7	male	41	0	0	0	0	0	0	0	0	0	0	0	1
geneve	lake_1	2012-04-24	8	male	40	3	0	0	0	0	0	0	0	0	0	0	0
geneve	lake_1	2012-04-24	9	male	36	0	0	0	0	0	0	0	0	0	0	0	0
geneve	lake_1	2012-04-24	10	male	42	1	0	0	0	0	0	0	0	0	0	0	0
geneve	lake_1	2012-04-24	11	male	41	1	0	0	0	0	0	0	0	0	0	0	0
geneve	lake_1	2012-04-24	12	male	42	2	0	0	0	0	0	0	0	0	0	0	0
geneve	lake_1	2012-04-24	13	male	40	1	0	0	0	0	0	0	0	0	0	0	0
geneve	lake_1	2012-04-24	14	male	32	2	0	0	0	0	0	0	0	0	0	0	0
geneve	lake_1	2012-04-24	15	male	51	0	0	0	0	0	0	0	0	0	0	0	2
geneve	lake_1	2012-04-24	16	male	47	2	0	0	0	0	0	0	0	0	0	0	0
geneve	lake_1	2012-04-24	17	male	52	3	0	0	0	0	0	0	0	0	0	0	0
geneve	lake_1	2012-04-24	18	male	50	2	0	0	0	0	0	0	0	0	0	0	0
geneve	lake_1	2012-04-24	19	male	44	1	0	0	0	0	0	0	0	0	0	0	0
geneve	lake_1	2012-04-24	20	male	45	2	0	0	0	0	0	0	0	0	0	0	0
geneve	lake_1	2012-04-24	21	male	46	1	0	0	0	0	0	0	0	0	0	0	0
geneve	lake_1	2012-04-24	22	male	41	5	0	0	0	0	0	0	0	0	0	0	0
geneve	lake_1	2012-04-24	23	male	48	0	0	0	0	0	0	0	0	0	0	0	0
geneve	lake_1	2012-04-24	24	male	48	0	0	0	0	0	0	0	0	0	0	0	0
geneve	lake_1	2012-04-24	25	male	46	2	0	0	0	0	0	0	0	0	0	0	3
geneve	lake_1	2012-04-24	26	male	53	10	0	0	0	0	0	0	0	0	0	0	0
geneve	lake_1	2012-04-24	27	male	45	3	0	0	0	0	0	0	0	0	0	0	0
geneve	lake_1	2012-04-24	28	male	47	5	1	0	0	0	0	0	0	0	0	0	0
geneve	lake_1	2012-04-24	29	male	43	4	0	0	0	0	0	0	0	0	0	0	3
geneve	lake_1	2012-04-24	30	male	44	1	0	0	0	0	0	0	0	0	0	0	0
geneve	lake_1	2012-04-24	31	male	33	2	0	0	0	0	0	0	0	0	0	0	0
geneve	lake_1	2012-04-24	32	female	50	8	0	0	0	0	0	0	0	0	0	0	1
geneve	lake_1	2012-04-24	33	female	40	1	0	0	0	0	0	0	0	0	0	0	0
geneve	lake_1	2012-04-24	34	female	42	1	0	0	0	0	0	0	0	0	0	0	1
geneve	lake_1	2012-04-24	35	female	39	0	0	0	0	0	0	0	0	0	0	0	0
geneve	lake_1	2012-04-24	36	female	47	7	0	0	0	0	0	0	0	0	0	0	0
geneve	lake_1	2012-04-24	37	female	44	0	0	0	0	0	0	0	0	0	0	0	0
geneve	lake_1	2012-04-24	38	female	42	1	0	0	0	0	0	0	0	0	0	0	1
geneve	lake_1	2012-04-24	39	female	42	3	0	0	0	0	0	0	0	0	0	0	0
geneve	lake_1	2012-04-24	40	female	40	1	0	0	0	0	0	0	0	0	0	0	1
geneve2	lake_2	2012-05-07	1	female	42	1	0	1	0	0	0	0	0	0	0	0	0
geneve2	lake_2	2012-05-07	2	female	47	1	0	1	0	0	0	0	0	2	0	0	0
geneve2	lake_2	2012-05-07	3	female	48	0	2	1	0	0	0	0	0	0	0	0	0
geneve2	lake_2	2012-05-07	4	female	50	0	0	0	0	0	0	0	0	0	0	0	0
geneve2	lake_2	2012-05-07	5	female	44	0	0	0	0	0	0	0	0	0	0	0	0
geneve2	lake_2	2012-05-07	6	female	50	2	2	3	0	0	0	0	0	0	0	0	0
geneve2	lake_2	2012-05-07	7	female	50	0	1	0	0	0	0	0	0	2	0	0	2
geneve2	lake_2	2012-05-07	8	female	47	2	1	0	0	0	0	0	0	0	0	0	0
geneve2	lake_2	2012-05-07	9	female	41	2	0	0	0	0	0	0	0	0	0	0	0
geneve2	lake_2	2012-05-07	10	female	41	0	0	0	0	0	0	0	0	0	0	0	0
geneve2	lake_2	2012-05-07	11	male	47	1	0	1	0	0	0	0	0	2	0	0	0
geneve2	lake_2	2012-05-07	12	male	48	0	1	1	0	0	0	0	0	0	0	0	0
geneve2	lake_2	2012-05-07	13	male	50	2	0	1	0	0	0	0	0	0	0	0	0
geneve2	lake_2	2012-05-07	14	male	46	0	0	0	0	0	0	0	0	0	0	0	0
geneve2	lake_2	2012-05-07	15	male	52	0	0	0	0	0	0	0	0	0	0	0	0
geneve2	lake_2	2012-05-07	16	male	47	2	0	0	0	0	0	0	0	0	0	0	0
geneve2	lake_2	2012-05-07	17	male	43	0	0	0	0	0	0	0	0	0	0	0	0
geneve2	lake_2	2012-05-07	18	male	49	0	0	1	0	0	0	0	0	0	0	0	0
geneve2	lake_2	2012-05-07	19	male	53	4	1	1	0	0	0	0	0	0	0	0	0
geneve2	lake_2	2012-05-07	20	male	50	0	0	0	0	0	0	0	0	0	0	0	0
geneve2	lake_2	2012-05-07	21	male	50	0	0	2	0	0	0	0	0	0	0	0	0
geneve2	lake_2	2012-05-07	22	male	55	0	0	2	0	0	0	0	0	1	0	0	0
geneve2	lake_2	2012-05-07	23	male	52	1	0	0	0	0	0	0	0	0	0	0	0
geneve2	lake_2	2012-05-07	24	male	48	2	0	0	0	0	0	0	0	0	0	0	0
geneve2	lake_2	2012-05-07	25		33	0	0	0	0	0	0	0	0	0	0	0	0
geneve	stream_1	2012-04-23	1	female	47	0	0	0	0	0	0	0	0	0	0	0	0
geneve	stream_1	2012-04-23	2	male	52	0	0	0	0	0	0	0	0	1	0	0	0
geneve	stream_1	2012-04-23	3	male	46	0	0	0	0	0	0	0	0	0	0	0	0
geneve	stream_1	2012-04-23	4	male	46	0	0	0	0	0	0	0	0	0	0	0	0
geneve	stream_1	2012-04-23	5	male	48	0	0	0	0	0	0	0	0	0	0	0	0
geneve	stream_1	2012-04-23	6	male	46	0	0	0	0	0	0	0	0	0	0	0	0
geneve	stream_1	2012-04-23	7	male	51	0	0	0	0	0	0	0	0	0	0	0	0
geneve	stream_1	2012-04-23	8	male	41	0	0	0	0	0	0	0	0	0	0	0	0
geneve	stream_1	2012-04-23	9	male	49	0	0	0	0	0	0	0	0	0	0	0	0
geneve	stream_1	2012-04-23	10	male	47	0	0	0	0	0	0	0	0	0	0	0	0
geneve	stream_1	2012-04-23	11	male	47	0	0	0	0	0	0	0	0	0	0	0	0
geneve	stream_1	2012-04-23	12	male	58	0	0	0	0	0	0	0	0	0	0	0	0
geneve	stream_1	2012-04-23	13	male	50	0	0	0	0	0	0	0	0	0	0	0	0
geneve	stream_1	2012-04-23	14	male	51	0	0	0	0	0	0	0	0	0	0	0	0
geneve	stream_1	2012-04-23	15	male	50	0	0	0	0	0	0	0	0	0	0	0	0
geneve	stream_1	2012-04-23	16	male	39	0	0	0	0	0	0	0	0	0	0	0	0
geneve	stream_1	2012-04-23	17	male	42	0	0	0	0	0	0	0	0	0	0	0	0
geneve	stream_1	2012-04-23	18	male	52	0	0	0	0	0	0	0	0	0	0	0	0
geneve	stream_1	2012-04-23	19	male	50	0	0	0	0	0	0	1	0	0	0	0	0
geneve	stream_1	2012-04-23	20	male	43	0	0	0	0	0	0	0	0	0	0	0	0
geneve	stream_1	2012-04-23	21	male	46	0	0	0	0	0	0	0	0	0	0	0	0
geneve	stream_1	2012-04-23	22	male	46	0	0	0	0	0	0	0	0	0	0	0	0
geneve	stream_1	2012-04-23	23	male	50	0	0	0	0	0	0	0	0	0	0	0	0
geneve	stream_1	2012-04-23	24	male	47	0	0	0	0	0	0	0	0	0	0	0	0
geneve	stream_1	2012-04-23	25	male	57	0	0	0	0	0	0	0	0	0	0	0	0
geneve	stream_1	2012-04-23	26	male	56	0	0	0	0	0	0	0	0	0	0	0	0
geneve	stream_1	2012-04-23	27	male	54	0	0	0	0	0	0	0	0	1	0	0	0
geneve	stream_1	2012-04-23	28	male	51	0	0	0	0	0	0	0	0	0	0	0	0
geneve	stream_1	2012-04-23	29	male	41	0	0	0	0	0	0	0	0	0	0	0	0
geneve	stream_1	2012-04-23	30	male	47	0	0	0	0	0	0	0	0	0	0	0	0
geneve	stream_1	2012-04-23	31	female	46	0	0	0	0	0	0	0	0	0	0	0	0
geneve	stream_1	2012-04-23	32	female	53	0	0	0	0	0	0	0	0	0	0	0	0
geneve	stream_1	2012-04-23	33	female	41	0	0	0	0	0	0	0	0	0	0	0	0
geneve	stream_1	2012-04-23	34	female	61	0	0	0	0	0	0	0	0	0	0	0	0
geneve	stream_1	2012-04-23	35	female	55	0	0	0	0	0	0	0	0	0	0	0	0
geneve	stream_1	2012-04-23	36	female	38	0	0	0	0	0	0	0	0	0	0	0	0
geneve	stream_1	2012-04-23	37	female	57	0	0	0	0	0	0	0	0	0	0	0	0
geneve	stream_1	2012-04-23	38	female	38	0	0	0	0	0	0	0	0	0	0	0	0
geneve	stream_1	2012-04-23	39	female	49	0	0	0	0	0	0	0	0	0	0	0	0
geneve	stream_1	2012-04-23	40	female	52	0	0	0	0	0	0	0	0	0	0	0	0
geneve2	stream_2	2012-04-30	1	female	38	0	0	0	0	0	0	0	0	0	0	0	0
geneve2	stream_2	2012-04-30	2	female	30	0	0	0	0	0	0	0	0	0	0	0	0
geneve2	stream_2	2012-04-30	3	female	36	0	0	0	0	0	0	0	0	0	0	0	0
geneve2	stream_2	2012-04-30	4	female	36	0	0	0	0	0	0	0	0	0	0	0	0
geneve2	stream_2	2012-04-30	5	female	37	0	0	0	0	0	0	1	0	0	0	0	0
geneve2	stream_2	2012-04-30	6	female	37	0	0	0	0	0	0	0	0	0	0	0	0
geneve2	stream_2	2012-04-30	7	female	41	0	0	0	0	0	0	0	0	0	0	0	0
geneve2	stream_2	2012-04-30	8	female	38	0	0	0	0	0	0	0	0	0	0	0	0
geneve2	stream_2	2012-04-30	9	male	30	0	0	0	0	0	0	0	0	0	0	0	0
geneve2	stream_2	2012-04-30	10	male	40	0	0	0	0	0	0	0	0	0	0	0	0
geneve2	stream_2	2012-04-30	11	male	40	0	0	0	0	0	0	0	0	0	0	0	0
geneve2	stream_2	2012-04-30	12	male	35	0	0	0	0	0	0	0	0	0	0	0	0
geneve2	stream_2	2012-04-30	13	male	37	0	0	0	0	0	0	0	0	0	0	0	0
geneve2	stream_2	2012-04-30	14	male	32	0	0	0	0	0	0	0	0	0	0	0	0
geneve2	stream_2	2012-04-30	15	male	38	0	0	0	0	0	0	0	0	0	0	0	0
geneve2	stream_2	2012-04-30	16	male	39	0	0	0	0	0	0	0	0	0	0	0	0
geneve2	stream_2	2012-04-30	17	male	39	0	0	0	0	0	0	0	0	0	0	0	0
geneve2	stream_2	2012-04-30	18	male	38	0	0	0	0	0	0	0	0	0	0	0	0
geneve2	stream_2	2012-04-30	19	male	46	0	0	0	0	0	0	0	0	0	0	0	0
geneve2	stream_2	2012-04-30	20		32	0	0	0	0	0	0	0	0	0	0	0	0
geneve2	stream_2	2012-04-30	21		33	0	0	0	0	0	0	0	0	0	0	0	0
geneve2	stream_2	2012-04-30	22		30	0	0	0	0	0	0	0	0	0	0	0	0
geneve2	stream_2	2012-04-30	23		34	0	0	0	0	0	0	0	0	0	0	0	0
geneve2	stream_2	2012-04-30	24		31	0	0	0	0	0	0	0	0	0	0	0	0
biel	lake	2012-05-08	1	female	41	2	0	0	0	0	0	0	0	1	0	0	0
biel	lake	2012-05-08	2	female	46	1	0	0	0	0	0	0	0	3	0	0	0
biel	lake	2012-05-08	3	female	43	1	0	0	0	0	0	0	0	0	0	0	0
biel	lake	2012-05-08	4	female	42	9	0	0	0	0	0	0	0	1	0	0	0
biel	lake	2012-05-08	5	female	43	5	0	0	0	0	0	0	0	0	0	0	0
biel	lake	2012-05-08	6	female	42	7	0	0	0	0	0	0	0	1	0	0	0
biel	lake	2012-05-08	7	female	45	2	0	0	0	0	0	0	0	1	0	0	0
biel	lake	2012-05-08	8	female	44	3	0	0	0	0	0	0	0	1	0	0	0
biel	lake	2012-05-08	9	female	40	3	0	0	0	0	0	0	0	0	0	0	0
biel	lake	2012-05-08	10	female	38	3	0	0	0	0	0	0	0	0	0	0	0
biel	lake	2012-05-08	11	female	37	8	0	0	0	0	0	0	0	0	0	0	0
biel	lake	2012-05-08	12	male	50	1	0	0	0	0	0	0	0	0	0	0	0
biel	lake	2012-05-08	13	male	42	1	0	0	0	0	0	0	0	1	0	0	0
biel	lake	2012-05-08	14	male	41	5	0	0	0	0	0	0	0	0	0	0	0
biel	lake	2012-05-08	15	male	44	3	0	0	0	0	0	0	0	0	0	0	0
biel	lake	2012-05-08	16	male	50	3	0	0	0	0	0	0	0	0	0	0	0
biel	lake	2012-05-08	17	male	43	5	0	0	0	0	0	0	0	1	0	0	0
biel	lake	2012-05-08	18	male	46	0	0	0	0	0	0	0	0	4	0	0	0
biel	lake	2012-05-08	19	male	44	5	0	0	0	0	0	0	0	0	0	0	0
biel	lake	2012-05-08	20	male	43	3	0	0	0	0	0	0	0	0	0	0	0
biel	lake	2012-05-08	21	male	43	13	0	0	0	0	0	0	0	0	0	0	0
biel	lake	2012-05-08	22	male	45	3	0	0	0	0	0	0	0	1	0	0	0
biel	lake	2012-05-08	23	male	45	3	3	0	0	0	0	0	0	1	0	0	2
biel	lake	2012-05-08	24	male	42	4	0	0	0	0	0	0	0	0	0	0	0
biel	stream	2012-05-18	1	female	42	8	0	0	0	0	0	0	0	0	0	0	0
biel	stream	2012-05-18	2	female	40	5	0	0	0	0	0	0	0	1	0	0	2
biel	stream	2012-05-18	3	female	45	3	0	0	0	0	0	0	0	0	0	0	0
biel	stream	2012-05-18	4	female	39	2	0	0	0	0	0	0	0	0	0	0	0
biel	stream	2012-05-18	5	female	41	4	0	0	0	0	0	0	0	0	0	0	1
biel	stream	2012-05-18	6	female	38	4	0	0	0	0	0	0	0	1	0	0	0
biel	stream	2012-05-18	7	female	44	6	0	0	0	0	0	0	0	3	0	0	0
biel	stream	2012-05-18	8	female	38	3	0	0	0	0	0	0	0	2	0	0	0
biel	stream	2012-05-18	9	female	40	8	0	0	0	0	0	0	0	2	0	0	0
biel	stream	2012-05-18	10	male	44	4	0	0	0	0	0	0	0	1	0	0	0
biel	stream	2012-05-18	11	male	43	1	0	0	0	0	0	0	0	3	0	0	1
biel	stream	2012-05-18	12	male	47	3	0	0	0	0	0	0	0	2	0	0	1
biel	stream	2012-05-18	13	male	44	5	0	0	0	0	0	0	0	0	0	0	0
biel	stream	2012-05-18	14	male	43	6	0	0	0	0	0	0	0	1	0	0	0
biel	stream	2012-05-18	15	male	40	6	0	0	0	0	0	0	0	1	0	0	0
biel	stream	2012-05-18	16	male	41	1	0	0	0	0	0	0	0	0	0	0	0
biel	stream	2012-05-18	17	male	42	3	0	0	0	0	0	0	0	1	0	0	0
biel	stream	2012-05-18	18	male	42	3	0	0	0	0	0	0	0	1	0	0	0
biel	stream	2012-05-18	19	male	43	1	0	0	0	0	0	0	0	0	0	0	0
wohlen	lake	2012-05-08	1	female	47	12	2	0	1	0	0	0	0	0	0	0	1
wohlen	lake	2012-05-08	2	female	44	4	1	0	0	0	0	0	0	0	0	0	0
wohlen	lake	2012-05-08	3	female	50	10	0	0	1	0	0	0	0	0	0	2	0
wohlen	lake	2012-05-08	4	female	46	0	0	0	0	0	0	0	0	0	0	1	0
wohlen	lake	2012-05-08	5	female	43	8	0	0	0	0	0	0	0	0	0	1	0
wohlen	lake	2012-05-08	6	female	44	2	0	0	0	0	0	0	0	0	0	1	0
wohlen	lake	2012-05-08	7	female	47	8	0	0	0	0	0	0	0	0	0	0	0
wohlen	lake	2012-05-08	8	female	45	6	0	0	0	0	0	0	0	0	0	0	0
wohlen	lake	2012-05-08	9	female	45	6	3	0	2	0	0	0	0	0	0	0	0
wohlen	lake	2012-05-08	10	female	43	1	1	0	1	0	0	0	0	0	0	0	0
wohlen	lake	2012-05-08	11	female	45	11	6	0	1	0	0	0	0	0	0	0	0
wohlen	lake	2012-05-08	12	female	42	8	5	0	8	0	0	0	0	0	0	0	0
wohlen	lake	2012-05-08	13	female	40	12	3	0	0	0	0	0	0	0	0	0	0
wohlen	lake	2012-05-08	14	male	44	11	0	0	1	0	0	0	0	0	0	0	0
wohlen	lake	2012-05-08	15	male	44	1	1	0	1	0	0	0	0	0	0	0	0
wohlen	lake	2012-05-08	16	male	46	0	2	0	0	0	0	0	0	0	0	0	0
wohlen	lake	2012-05-08	17	male	47	13	1	0	1	0	0	0	0	0	0	0	0
wohlen	lake	2012-05-08	18	male	44	4	1	0	0	0	0	0	0	0	0	2	0
wohlen	lake	2012-05-08	19	male	49	4	0	0	1	0	0	0	0	0	0	1	0
wohlen	lake	2012-05-08	20	male	42	6	0	0	22	0	0	0	0	0	0	0	0
wohlen	lake	2012-05-08	21	male	41	4	1	0	9	0	0	0	0	0	0	0	0
wohlen	lake	2012-05-08	22	male	41	0	2	0	1	0	0	0	0	0	0	1	0
wohlen	lake	2012-05-08	23	male	45	3	0	0	0	0	0	0	0	0	0	4	0
wohlen	lake	2012-05-08	24	male	42	4	0	0	0	0	0	0	0	0	0	0	0
wohlen	lake	2012-05-08	25	male	49	1	0	0	0	0	0	0	0	0	0	0	0
wohlen	lake	2012-05-08	26	male	43	5	0	0	1	0	0	0	0	0	0	0	0
wohlen	lake	2012-05-08	27	male	41	1	0	0	0	0	0	0	0	0	0	0	0
wohlen	lake	2012-05-08	28	male	44	3	0	0	3	0	0	0	0	0	0	0	0
wohlen	lake	2012-05-08	29	male	41	4	2	0	1	0	0	0	0	0	0	1	0
wohlen	lake	2012-05-08	30	male	42	6	4	0	25	0	1	0	0	0	0	0	0
wohlen	lake	2012-05-08	31	male	39	1	0	0	6	0	0	0	0	0	0	0	0
wohlen	stream	2012-05-08	1	female	44	4	0	0	0	0	0	0	0	0	0	0	0
wohlen	stream	2012-05-08	2	female	42	6	0	0	1	0	0	0	0	0	0	0	0
wohlen	stream	2012-05-08	3	female	50	9	0	0	9	0	0	0	0	0	0	1	0
wohlen	stream	2012-05-08	4	female	47	10	0	0	6	0	0	0	0	0	0	0	0
wohlen	stream	2012-05-08	5	female	44	0	0	0	15	0	0	0	0	0	0	0	0
wohlen	stream	2012-05-08	6	female	45	3	1	0	0	0	0	0	0	0	0	1	0
wohlen	stream	2012-05-08	7	female	50	4	2	0	0	0	0	0	0	0	0	0	0
wohlen	stream	2012-05-08	8	female	41	1	0	0	9	0	0	0	0	1	0	0	0
wohlen	stream	2012-05-08	9	female	41	3	1	0	0	0	0	0	0	0	0	0	0
wohlen	stream	2012-05-08	10	female	38	0	0	0	1	0	0	0	0	0	0	0	0
wohlen	stream	2012-05-08	11	female	43	7	0	0	2	0	0	0	0	0	0	0	0
wohlen	stream	2012-05-08	12	female	45	18	7	0	1	0	0	0	0	0	0	0	0
wohlen	stream	2012-05-08	13	female	44	4	2	0	0	0	0	0	0	0	0	1	0
wohlen	stream	2012-05-08	14	male	47	3	0	0	0	0	0	0	0	0	0	0	1
wohlen	stream	2012-05-08	15	male	45	11	2	0	2	0	0	0	1	3	1	8	2
wohlen	stream	2012-05-08	16	male	43	2	2	0	0	0	0	0	0	0	0	0	0
wohlen	stream	2012-05-08	17	male	53	15	0	0	1	0	0	0	0	0	0	2	2
wohlen	stream	2012-05-08	18	male	44	7	1	0	1	0	0	0	0	0	0	0	0
wohlen	stream	2012-05-08	19	male	44	0	0	0	0	0	0	0	0	0	0	0	0
wohlen	stream	2012-05-08	20	male	45	6	0	0	5	0	0	0	0	0	0	6	0
wohlen	stream	2012-05-08	21	male	49	6	0	0	1	0	0	0	0	0	0	1	0
wohlen	stream	2012-05-08	22	male	40	1	0	0	0	0	0	0	0	0	0	2	1
wohlen	stream	2012-05-08	23	male	42	2	0	0	1	0	0	0	0	0	0	0	0
wohlen	stream	2012-05-08	24	male	44	5	0	0	2	0	0	0	0	0	0	2	0
wohlen	stream	2012-05-08	25	male	42	1	0	0	0	0	0	0	0	0	0	0	0
wohlen	stream	2012-05-08	26	male	43	8	1	0	0	0	0	0	0	0	0	0	0
wohlen	stream	2012-05-08	27	male	38	3	0	0	1	0	0	0	0	0	0	1	0
wohlen	stream	2012-05-08	28	male	47	10	0	0	3	0	0	0	0	0	0	0	0
wohlen	stream	2012-05-08	29	male	43	1	0	0	1	0	0	0	0	4	1	0	0
wohlen	stream	2012-05-08	30	male	43	7	0	0	0	0	0	0	0	1	0	0	0
